# Supplementary material for: Fast-growing Arctic Fe–Mn deposits from the Kara Sea as the refuges for cosmopolitan marine microorganisms
Source: Sci Rep. 2022 Dec 20;12:21967. doi: 10.1038/s41598-022-23449-6 (PMC9768204; doi:10.1038/s41598-022-23449-6)
Supplement: Supplementary file 1 — Supplementary Information. [file 41598_2022_23449_MOESM1_ESM.xlsx]

## Sheet: Title
	Supplementary Information
	Natalia Shulga, Sergey Abramov, Alexandra Klyukina, Konstantin Ryazantsev & Sergey Gavrilov
	"Fast-growing Arctic Fe-Mn deposits from the Kara Sea as the refuges for cosmopolitan marine microorganisms"

## Sheet: Table_S1
	Table S1. Hydrocarbons composition of nodules, crust and underlying sediments from the Kara Sea.
	Sampling site	AMK76-6259		PSh128.35		AMK76-6236
		Nodule	Sediments	Nodule	Sediments	Crust	Sediments
	TOC, %	0.41	1.24	0.99	1.16	0.57	1.44
	Pr/Ph	0.677638	3.89449	1.60565	-	0.635143	1.99631
	OEP17-19	0.516275	0.578435	0.462405	-	0.428703	0.414073
	CPI	4.96231	5.83936	5.39664	-	5.12365	5.50488
	C15+17+19, %	6.78319	3.74474	17.4285	-	5.20885	9.52356
	C27+C29+C31, %	39.6621	46.3072	24.3036	-	36.9036	35.5423
	C15+17+19/C27+29+31	0.171025	0.0808673	0.717114	-	0.141147	0.26795
	C14-20, %	20.2596	10.8711	51.2104	-	18.3168	31.705
	C16+18+20-24, %	29.5231	24.6812	39.8358	-	34.4206	36.1522
	C23-35, %	73.0511	83.478	44.6546	-	74.0358	63.3036
	n-alk., µg/g	1.2402	1.46008	1.00031	-	0.95959	0.772926
	TLE, µg/g	52.1173	90.7258	106.141	-	35.9159	212.336
	Pr - pristane
	Ph - phytane
	OEP17-19 - Odd-Even preferance
	CPI -Carbon preferance index
	TLE - total lipid extract
	C15+17+19 – marker of marine OM, C27+29+31 – marker of terrigenous OM, C16+18+С20-24 – marker of bacterial-derived OM
	OEP17 = (C15 +4×C17 + C19)/(4×C16 + 4×C18),
	OEP19 = (C17 +4×C19 + C21)/(4×C18 + 4×C20), OEP17-19 = 0.5×(OEP17 + OEP19).
	CPI = 0.5×[(C25 + C27 + C29 + C31 + C33) /(C24 + C26 + C28 + C30 + C32) + (C25 + C27 + C29 + C31 + C33) /(C26 + C28 + C30 + C32 + C34)].

## Sheet: Table_S2
	Table S2. Diversity indexes determined for microbial communities of nodules, crust and sediments from sites AMK76-6259, AMK76-6236 and PSh128.35, Kara Sea.
	Sampling Site	AMK76-6259				AMK76-6236				PSh128.35
		Nodule		Sediments		Crust		Sediments		Nodule		Sediments
		N1	N2	S1	S2	C1	C2	S1	S2	N1	N2	S1	S2
	Observed	306	304	437	416	257	268	326	294	358	384	435	425
	Chao1	347.732	355.395	528.703	502.667	320.718	343.028	408.472	359.7	463.457	485.75	549.479	516.468
	se.chao1	14.2576	17.0144	22.2212	22.201	19.9284	23.1405	22.3812	20.266	28.2112	25.4538	26.6313	23.2366
	ACE	348.057	346.666	540.633	502.984	327.125	340.824	417.975	355.342	442.505	494.368	555.598	509.039
	se.ACE	9.09229	8.8705	11.3501	10.9631	9.16057	9.51464	10.5168	9.3067	10.3615	11.2636	11.8177	10.9117
	Shannon	4.40828	4.40943	4.80678	4.77366	4.21266	4.25546	4.37447	4.37418	4.61162	4.66254	4.74861	4.79073
	Simpson	0.970168	0.972797	0.980601	0.978465	0.974135	0.974977	0.972248	0.973926	0.979893	0.980225	0.980432	0.981307
	InvSimpson	33.5208	36.7612	51.5481	46.4366	38.6628	39.9633	36.034	38.3517	49.733	50.5678	51.1027	53.4953
	Fisher	69.3846	68.8009	110.601	103.605	55.4936	58.5369	75.2984	65.9036	85.0479	93.2265	109.929	106.585
	Coverage	0.989539	0.98883	0.979255	0.981383	0.987411	0.986879	0.983333	0.987057	0.982447	0.980319	0.977305	0.981028
	Note:
	Note consensus results of biodiversity assessment with all the calculated indices. For clarity, only Shannon index was chosen as the statistical basis for biodiversity assessment in the main text based on the following characteristics of the index. Shannon gives high significance to rare species which provides for more accurate calculation of alpha diversity in the ecosystems with a large number …
	Bakanov, A. I. On Some Methodological Questions of Applying the System Approach to Studying The Structures of Water Ecosystems. Inland Water Biology. 2, 5-19 (2000).
	Jost, L. Partitioning Diversity Into Independent Alpha and Beta Components. Ecology. 88, 2427–2439 (2007).

## Sheet: Table_S3
	Table S3. 16S rRNA gene based relative abundance identified in nodules and sediments from sites AMK76-6236, PSh128.35, and AMK76-6259, Kara Sea.
	Sampling site	AMK76-6236				PSh128.35				AMK76-6259
		crust		sediments		nodule		sediments		nodule		sediments
	Taxa	C1	C2	S1	S2	N1	N2	S1	S2	N1	N2	S1	S2
	Sulfurovaceae (Campylobacterota)	0.0359712	0.0109709	10.0981	10.3173	0.0429784	0.0190295	0.0855595	0.0378358	0	0	0.0263227	0.00854701
	Microtrichaceae (Actinomycetota)	10.6475	9.22655	0.994821	0.904095	2.25637	2.09324	0.693982	0.882835	0.195422	0.217441	0.991489	0.957265
	Woeseiaceae (Pseudomonadota)	1.07014	2.61108	0.599618	0.549548	2.90104	3.88202	2.3006	1.28642	9.69849	6.81506	7.63359	8.20513
	Kiloniellaceae (Pseudomonadota)	3.16547	3.94953	1.53993	1.70183	8.31632	8.10657	3.56498	3.45567	7.4651	6.51751	3.72905	3.42735
	Methyloligellaceae (Pseudomonadota)	2.54496	2.5672	4.96048	6.08048	7.96175	7.91627	7.10144	5.66276	2.25014	2.0428	1.74607	1.67521
	Hyphomicrobiaceae (Pseudomonadota)	2.5	3.5107	1.43091	1.2941	6.22112	5.67079	6.92081	6.53298	1.74204	1.88258	1.24594	1.35043
	Pirellulaceae (Planctomycetota)	4.63129	4.05924	5.79177	5.60184	6.61867	6.15604	6.1888	5.78888	1.33445	1.47059	2.29885	2.46154
	Desulfobulbaceae (Thermodesulfobacteriota)	0.314748	0.307186	5.47833	5.60184	0.601698	0.599429	3.96426	3.9097	0.0837521	0.0400549	1.59691	1.54701
	Rubritaleaceae (Verrucomicrobiota)	1.53777	1.57981	5.21941	5.35366	0.440529	0.399619	0.779542	1.08463	0.0558347	0.0801099	1.04413	0.74359
	Nitrosopumilaceae (Thermoproteota)	5.35072	5.12342	0.0817661	0.0886368	2.3853	2.59753	0.808062	0.933283	3.29983	3.51911	2.14091	2.05983
	Desulfocapsaceae (Thermodesulfobacteriota)	0.404676	0.274273	5.36931	5.0523	0.451273	0.323501	0.941154	0.945895	0	0	0.219356	0.358974
	Nitrospiraceae (Nitrospirota)	5.35072	4.99177	0.109022	0.0709094	2.75062	2.95909	0.446811	0.517089	0.284757	0.326162	0.763359	0.74359
	Halieaceae (Pseudomonadota)	0.746403	0.899616	2.67103	2.44637	1.05297	1.15128	2.21504	2.2197	0.0725851	0.120165	4.49241	4.1453
	Cyclobacteriaceae (Bacteroidota)	4.08273	4.16895	0.149905	0.283638	0.924036	0.837298	0.50385	0.39097	0.854271	0.881209	0.877424	0.777778
	Geopsychrobacteraceae (Thermodesulfobacteriota)	1.45683	1.39331	0.0681385	0.106364	3.77135	3.98668	0.247172	0.163955	0.0781686	0.085832	0.175485	0.188034
	Spongiibacteraceae (Pseudomonadota)	3.75	3.66429	0.0817661	0.230456	0.666165	0.589914	0.427797	0.441418	0.150754	0.0572213	0.701939	0.74359
	Desulfosarcinaceae (Thermodesulfobacteriota)	0.0179856	0.0548546	3.81575	3.52774	1.07446	1.20837	3.07063	2.98903	0.379676	0.343328	0.86865	0.871795
	Desulfuromonadales Sva1033 (Thermodesulfobacteriota)	0.233813	0.230389	3.46143	3.33274	0.580208	0.466223	2.64284	2.93858	0.0279174	0.0114443	2.64982	2.78632
	Flavobacteriaceae (Bacteroidota)	2.92266	3.42293	1.29463	1.24091	0.870313	0.837298	0.760529	0.807164	0.362926	0.394827	2.42169	2.28205
	Scalinduaceae (Planctomycetota)	0	0	0	0	0.225637	0.313987	0.0760529	0.113507	3.05974	2.92973	0.149162	0.188034
	Rhodobacteraceae (Pseudomonadota)	0.845324	1.07515	2.54838	2.23365	1.04223	0.837298	1.36895	1.26119	1.54662	1.46487	2.71124	2.86325
	Nitrosococcaceae (Pseudomonadota)	2.68885	2.78662	0.0136277	0.0531821	0.268615	0.323501	0.513357	0.542313	1.64154	1.9398	1.34246	1.32479
	Granulosicoccaceae (Pseudomonadota)	2.74281	2.68788	0.0136277	0	0.0752122	0.0570885	0.0190132	0.0126119	0.00558347	0	0.0263227	0.0598291
	Magnetospiraceae (Pseudomonadota)	0.0809353	0.0548546	0	0	0.247126	0.333016	0.190132	0.138731	2.81407	2.56924	0.236904	0.307692
	Solirubrobacterales 67-14 (Actinobacteriota)	0.197842	0.12068	1.5263	1.40046	2.0952	2.54995	1.16931	1.29903	0.435511	0.400549	0.544003	0.623932
	Entotheonellaceae (Entotheonellaeota)	0.359712	0.329128	0.0136277	0.0177274	2.29934	2.26451	0.0380264	0.0504477	0.0893356	0.085832	0.0789681	0.0512821
	Sandaracinaceae (Myxococcota)	0.233813	0.197477	0.817661	0.709094	0.558719	0.532826	1.63514	1.29903	0.173088	0.177386	1.95666	1.99145
	Phycisphaerae SG8-4 (Planctomycetota)	0.044964	0.0438837	1.86699	2.02092	0.311593	0.294957	0.941154	1.1603	0.156337	0.18883	0.254453	0.205128
	Anaerolineaceae (Chloroflexota)	0.0539568	0.0658256	1.86699	1.93228	0.13968	0.133206	1.24537	1.17291	0.094919	0.120165	0.324647	0.282051
	Rhizobiaceae (Pseudomonadota)	1.09712	0.954471	1.7716	1.93228	1.79435	1.40818	1.45451	1.3747	0.329425	0.377661	0.500132	0.581197
	Colwelliaceae (Pseudomonadota)	0.134892	0.0877674	0.408831	0.319092	0.483507	0.418649	0.418291	0.315298	0.0111669	0.0171664	1.69343	1.71795
	Ectothiorhodospiraceae (Pseudomonadota)	0.0629496	3.20351	0.0408831	0	0.0107446	0	0.0190132	0.0252239	0	0.00572213	0.035097	0.042735
	Nitrosomonadaceae (Pseudomonadota)	1.67266	1.38234	0.0272554	0.0354547	0.386806	0.656518	0.209145	0.365746	0.357342	0.440604	1.21962	1.33333
	Desulfuromonadaceae (Thermodesulfobacteriota)	0.0179856	0.0109709	0.109022	0.0886368	1.51499	1.4843	0.171119	0.138731	0.212172	0.171664	0.500132	0.384615
	Thiohalorhabdaceae (Pseudomonadota)	0.0899281	0.164564	0.122649	0.0709094	0.0214892	0.038059	0.0570396	0.100895	0.0223339	2.78668	0.0263227	0.0854701
	Kangiellaceae (Pseudomonadota)	0.251799	0.153593	0.0136277	0	0.666165	0.74215	0.570396	0.214403	0.134003	0.102998	1.83382	0.683761
	Pseudomonadales OM182 clade (Pseudomonadota)	1.24101	1.17389	0.0408831	0.0177274	0.171914	0.114177	0.351744	0.252239	0.424344	0.434882	0.307098	0.273504
	Rhizobiales Incertae Sedis (Pseudomonadota)	0.773381	0.746023	0.204415	0.425456	1.13893	1.27498	0.152106	0.189179	0.150754	0.137331	0.236904	0.17094
	Arenicellaceae (Pseudomonadota)	0.170863	0.153593	0.367948	0.655912	0.569464	0.618459	0.418291	0.479253	1.04411	1.01854	1.21962	1.09402
	Sedimenticolaceae (Pseudomonadota)	0.107914	0.142622	0.0136277	0.0177274	0.526485	0.323501	0.893621	0.0882835	0.100503	0.102998	0.35097	1.83761
	Thermoanaerobaculaceae (Acidobacteriota)	0.395683	0.405924	0.722268	0.60273	0.891802	0.818268	0.770035	0.819776	1.07203	1.08721	0.947618	1.02564
	Coxiellaceae (Pseudomonadota)	1.11511	1.00933	0.558735	0.514093	1.03148	1.11323	0.789048	0.933283	0.340592	0.314717	0.447486	0.42735
	Nitrincolaceae (Pseudomonadota)	0.0359712	0.0548546	0.0817661	0.106364	0.236381	0.38059	0.161612	0.100895	1.04969	0.978485	0.658068	0.606838
	Phycisphaerae 4572-13 (Planctomycetota)	0	0	0.218043	0.141819	0.053723	0.0570885	0.351744	0.617985	0.0279174	0.0228885	1.09678	0.880342

## Sheet: Table_S4
	Table S4. Coordinates and depth of sampling sites from the Kara Sea.
	Sampling site		Latitude, N	Longitude, E	Depth, m	Sample type	Sampling device	Number of analyzed samples
	AMK76-6259	start	72º24.64´	65º31.27´	91	Nodules	Trawl	2
		finish	72º24.40´	65º30.81´	92
			72º24.65´	65º31.30´	91	Sediments (0-2 cm)	Boxcorer	2
	AMK76-6236	start	76º38.04´	71º14.61´	237	Crusts	Trawl	2
		finish	76º38.14´	71º13.51´	238
			76º37.98´	71º15.10´	237	Sediments (0-2 cm)	Boxcorer	2
	PSh128.35	start	77º12.03´	85º27.00´	140	Nodules	Trawl	2
		finish	77º11.20´	85º28.40´	65
			77º12.03´	85º27.00´	141	Sediments (0-2 cm)	Boxcorer	2
